# Supplementary material for: Tumor Growth Ameliorates Cardiac Dysfunction
Source: Cells. 2023 Jul 14;12(14):1853. doi: 10.3390/cells12141853 (PMC10378697; doi:10.3390/cells12141853)
Supplement: Supplementary file 1 [file cells-12-01853-s001.zip]

Archive with 1 entries (1 files):
- cells-2456873-supplementary.pdf
